# Supplementary material for: Before Direct-Acting Antivirals for Hepatitis C Virus: Evaluation of Core Protein R70Q and L/C91M Substitutions in Chronically Infected Brazilian Patients Unresponsive to IFN and/or RBV
Source: Viruses. 2023 Jan 9;15(1):187. doi: 10.3390/v15010187 (PMC9863677; doi:10.3390/v15010187)
Supplement: Supplementary file 1 [file viruses-15-00187-s001.zip]

Archive with 1 entries (1 files):
- viruses-2116279-supplementary.docx
